# Supplementary material for: Survival of side grafts with scions from pure species Pinus engelmannii Carr. and the P. engelmannii × P. arizonica Engelm. var. arizonica hybrid
Source: PeerJ. 2020 Feb 7;8:e8468. doi: 10.7717/peerj.8468 (PMC7008820; doi:10.7717/peerj.8468)
Supplement: Supplemental Information 1 [file peerj-08-8468-s001.zip]

Archive with 3 entries (3 files):
- Logit data.xlsx
- Survival data (per month) for Tukey test.xlsx
- Weibull data.xlsx
