# Supplementary material for: Survival of side grafts with scions from pure species Pinus engelmannii Carr. and the P. engelmannii × P. arizonica Engelm. var. arizonica hybrid
Source: PeerJ. 2020 Feb 7;8:e8468. doi: 10.7717/peerj.8468 (PMC7008820; doi:10.7717/peerj.8468)
Supplement: Supplemental Information 1 [file peerj-08-8468-s001.zip › Logit data.xlsx]

## Sheet: Logit data
Datum	Species	TDT	SPC	Grafted date	Date graft death	Total survival time in days	Survival	SD_mm	SL_cm	RD_mm	RH_cm	GH_cm	GD_mm
1	Pinus engelmannii	0	0	2018-03-16	2018-06-15	91	0	10.78	6	15.16	18	8	13.09
2	Pinus engelmannii	0	0	2018-03-16	2018-06-15	91	0	13.06	7	19.01	14	4	18.6
3	Pinus engelmannii	0	0	2018-03-16		180	1	8.13	7.5	15.17	16	8	12.15
4	Pinus engelmannii	0	0	2018-03-16	2018-07-15	121	0	11.84	7	21.64	14	4	17.16
5	Pinus engelmannii	0	0	2018-03-16	2018-07-15	121	0	11	6.3	17.37	16	3	18.16
6	Pinus engelmannii	0	0	2018-03-16		180	1	12.38	7.9	22.25	18	6.5	20.06
7	Pinus engelmannii	0	0	2018-03-16	2018-07-15	121	0	12.03	6.8	25.7	16	6	23.03
8	Pinus engelmannii	0	0	2018-03-16	2018-07-15	121	0	13.66	8.2	25.03	16	4	24.08
9	Pinus engelmannii	0	0	2018-03-16	2018-05-15	60	0	11.86	7.5	24.68	18	8	18.12
10	Pinus engelmannii	0	0	2018-03-16	2018-05-15	60	0	11.51	7.7	22.97	17	6.8	19.99
11	Pinus engelmannii	0	1	2018-03-16		180	1	10.1	7	17.88	22	10	13.64
12	Pinus engelmannii	0	1	2018-03-16		180	1	11.97	9	19.26	29	13	13.43
13	Pinus engelmannii	0	1	2018-03-16	2018-06-15	91	0	12.29	9	21.99	21	10	19.6
14	Pinus engelmannii	0	1	2018-03-16	2018-06-15	91	0	14.25	9	20.7	13	4	14.25
15	Pinus engelmannii	0	1	2018-03-16		180	1	12.14	8.3	15.41	20	7.9	12.42
16	Pinus engelmannii	0	1	2018-03-16		180	1	12.82	6.5	19.27	15	7	18.48
17	Pinus engelmannii	0	1	2018-03-16	2018-07-15	121	0	12.34	9	25.73	16	10	21.81
18	Pinus engelmannii	0	1	2018-03-16	2018-06-15	91	0	12.83	10	17.43	26	10	13.93
19	Pinus engelmannii	0	1	2018-03-16		180	1	8	6	17.7	18	9	11.64
20	Pinus engelmannii	0	1	2018-03-16		180	1	11.44	7	19.59	20	10	12.95
21	Pinus engelmannii	0	0	2018-03-16		180	1	15.19	11.5	15.88	13	4.5	18.37
22	Pinus engelmannii	0	0	2018-03-16	2018-04-15	30	0	13.17	8.5	19.15	15.5	7	17
23	Pinus engelmannii	0	0	2018-03-16	2018-08-15	152	0	14.19	10	14.95	17	7	15.02
24	Pinus engelmannii	0	0	2018-03-16	2018-08-15	152	0	13.9	10	21.8	15	7.5	16.52
25	Pinus engelmannii	0	0	2018-03-16	2018-08-15	152	0	15.58	11	18.08	19	8	15.8
26	Pinus engelmannii	0	0	2018-03-16	2018-08-15	152	0	13.3	8.5	17.81	20	8	15.67
27	Pinus engelmannii	0	0	2018-03-16	2018-08-15	152	0	13.07	9	22.84	21	13	15.63
28	Pinus engelmannii	0	0	2018-03-16	2018-04-15	30	0	16.07	12	20.4	17	6.5	16.58
29	Pinus engelmannii	0	0	2018-03-16		180	1	12.09	10	18.57	22	11.5	14.05
30	Pinus engelmannii	0	0	2018-03-16	2018-05-15	60	0	10.25	6.5	13.43	15.5	6.5	11.64
31	Pinus engelmannii	0	1	2018-03-16	2018-05-15	60	0	14.23	10.5	17.97	15	5.5	17.15
32	Pinus engelmannii	0	1	2018-03-16	2018-08-15	152	0	11.33	8	13.2	13.5	7.5	13.1
33	Pinus engelmannii	0	1	2018-03-16	2018-05-15	60	0	12.84	9.5	14.4	14	6	15.13
34	Pinus engelmannii	0	1	2018-03-16	2018-08-15	152	0	12.01	8.5	18.18	14	6	13.34
35	Pinus engelmannii	0	1	2018-03-16	2018-05-15	60	0	15.81	13	18.3	17.5	6	17.65
36	Pinus engelmannii	0	1	2018-03-16	2018-08-15	152	0	14.86	11	20.83	17	8	17.25
37	Pinus engelmannii	0	1	2018-03-16	2018-04-15	30	0	13.08	9	15.49	24.5	11.5	11.06
38	Pinus engelmannii	0	1	2018-03-16	2018-04-15	30	0	14.27	12	14.79	28.5	15	13.15
39	Pinus engelmannii	0	1	2018-03-16	2018-08-15	152	0	18.7	15	23.57	17	6	22.61
40	Pinus engelmannii	0	1	2018-03-16	2018-05-15	60	0	13.78	11.5	23.26	16.5	9.5	20.23
41	Pinus engelmannii	0	0	2018-03-16	2018-08-15	152	0	13.94	6	14.29	13	5	12.11
42	Pinus engelmannii	0	0	2018-03-16	2018-05-15	60	0	11.11	7	16.91	15	7.2	15.74
43	Pinus engelmannii	0	0	2018-03-16	2018-08-15	152	0	13.44	6	14.97	16	7.8	15.7
44	Pinus engelmannii	0	0	2018-03-16	2018-04-15	30	0	21.51	5	21.17	12	6.6	11.81
45	Pinus engelmannii	0	0	2018-03-16	2018-04-15	30	0	19.99	6	22.91	13	7.4	11.49
46	Pinus engelmannii	0	0	2018-03-16	2018-08-15	152	0	11.31	5	15.24	18	7	14.46
47	Pinus engelmannii	0	0	2018-03-16	2018-08-15	152	0	15.86	8	21.36	17	7	13.37
48	Pinus engelmannii	0	0	2018-03-16	2018-08-15	152	0	15.54	8	18.84	24	10	17.08
49	Pinus engelmannii	0	0	2018-03-16	2018-08-15	152	0	13.34	9	23.24	19.5	10	16.45
50	Pinus engelmannii	0	0	2018-03-16	2018-08-15	152	0	13.16	7	24.39	28	14	19.04
51	Pinus engelmannii	0	1	2018-03-16	2018-08-15	152	0	11.85	4.5	13.68	13	6.5	13.87
52	Pinus engelmannii	0	1	2018-03-16	2018-08-15	152	0	14.35	5	20.36	16	8.6	17.97
53	Pinus engelmannii	0	1	2018-03-16	2018-04-15	30	0	15.01	6.1	14.01	17	7.2	12.29
54	Pinus engelmannii	0	1	2018-03-16	2018-07-15	121	0	12.26	8.3	12.28	16.5	7.9	13.13
55	Pinus engelmannii	0	1	2018-03-16	2018-07-15	121	0	10.93	5	13.13	15	7.5	13.26
56	Pinus engelmannii	0	1	2018-03-16		180	1	17.5	12	23.58	15	9.5	15.39
57	Pinus engelmannii	0	1	2018-03-16		180	1	16.5	5.5	20.51	14	7.8	14.34
58	Pinus engelmannii	0	1	2018-03-16		180	1	15.5	7	18.52	15	7.2	13.5
59	Pinus engelmannii	0	1	2018-03-16		180	1	13.02	7.9	18.28	15	6.5	11.82
60	Pinus engelmannii	0	1	2018-03-16		180	1	14.18	4.5	16.25	11	8	13.52
61	Pinus engelmannii	1	0	2018-03-16		180	1	15.57	10.5	15.07	30	12.5	15.19
62	Pinus engelmannii	1	0	2018-03-16		180	1	13.65	9	16.08	15.3	7.5	16.56
63	Pinus engelmannii	1	0	2018-03-16		180	1	12.18	6.5	11.88	18	7	10.41
64	Pinus engelmannii	1	0	2018-03-16		180	1	12.77	6.5	14.83	13.5	5	16.47
65	Pinus engelmannii	1	0	2018-03-16		180	1	16.44	8	17.79	27	12.5	17.9
66	Pinus engelmannii	1	0	2018-03-16		180	1	11.63	6.5	15.28	22.5	13	11.17
67	Pinus engelmannii	1	0	2018-03-16		180	1	13.69	7.5	16.45	22	8	15.75
68	Pinus engelmannii	1	0	2018-03-16		180	1	15.03	8.5	23.1	20	9.5	17.82
69	Pinus engelmannii	1	0	2018-03-16		180	1	15.37	7.5	20.9	20	8.5	15.33
70	Pinus engelmannii	1	0	2018-03-16		180	1	13.66	8	17.27	15	5	15.5
71	Pinus engelmannii	1	1	2018-03-16		180	1	12.49	7.8	17.51	13.5	6	16.91
72	Pinus engelmannii	1	1	2018-03-16		180	1	15.01	9.5	19.5	16.44	6	15.71
73	Pinus engelmannii	1	1	2018-03-16		180	1	12.54	6.5	17.3	15.93	5.8	16.23
74	Pinus engelmannii	1	1	2018-03-16	2018-06-15	91	0	12.64	7.2	13.12	13.3	5	15.46
75	Pinus engelmannii	1	1	2018-03-16	2018-07-15	121	0	10.5	6.4	18.51	14.5	5.5	14.88
76	Pinus engelmannii	1	1	2018-03-16		180	1	12.5	6	24.08	15	6.5	15.88
77	Pinus engelmannii	1	1	2018-03-16		180	1	12.52	7.8	22	14.5	5	15.1
78	Pinus engelmannii	1	1	2018-03-16		180	1	11.93	8.9	18.43	14.5	6.5	16.93
79	Pinus engelmannii	1	1	2018-03-16		180	1	13.03	8.5	16.5	15.62	6	14.95
80	Pinus engelmannii	1	1	2018-03-16		180	1	16.2	10.4	27.5	22.2	10.4	15
81	Pinus engelmannii	1	0	2018-03-16		180	1	13.29	10	23.5	11	3.5	18.6
82	Pinus engelmannii	1	0	2018-03-16		180	1	11.19	9	15.21	17	5	15.53
83	Pinus engelmannii	1	0	2018-03-16		180	1	13.35	9.8	16.65	19	8	18.39
84	Pinus engelmannii	1	0	2018-03-16		180	1	10.85	9	17.18	15	6	15.51
85	Pinus engelmannii	1	0	2018-03-16		180	1	16.29	6	18.42	12	4.5	16.46
86	Pinus engelmannii	1	0	2018-03-16		180	1	13.29	9.3	19.9	18	6	12.45
87	Pinus engelmannii	1	0	2018-03-16		180	1	19.8	8	20.64	20	9	14.1
88	Pinus engelmannii	1	0	2018-03-16		180	1	10.31	7	18.37	14	7	15.13
89	Pinus engelmannii	1	0	2018-03-16		180	1	11.48	8.2	16.47	17.5	8.2	15.13
90	Pinus engelmannii	1	0	2018-03-16		180	1	10.52	7.5	14.1	19.5	9	13.37
91	Pinus engelmannii	1	1	2018-03-16		180	1	15.37	9.5	21.71	16	6	18.48
92	Pinus engelmannii	1	1	2018-03-16		180	1	12.64	8	18.19	12	4	19.17
93	Pinus engelmannii	1	1	2018-03-16		180	1	13.16	6.4	14.07	16	7	11.73
94	Pinus engelmannii	1	1	2018-03-16		180	1	13.05	9.5	17.55	18	6.5	18.91
95	Pinus engelmannii	1	1	2018-03-16	2018-06-15	91	0	11.16	7	16.74	16	6	11.55
96	Pinus engelmannii	1	1	2018-03-16		180	1	15.27	10	25.94	18	6	23.74
97	Pinus engelmannii	1	1	2018-03-16		180	1	9.94	9.8	18.37	17	8	18.2
98	Pinus engelmannii	1	1	2018-03-16	2018-06-15	91	0	12.1	7.3	18.8	16	5	18.97
99	Pinus engelmannii	1	1	2018-03-16	2018-06-15	91	0	12.7	10	17.71	15	4	16.34
100	Pinus engelmannii	1	1	2018-03-16		180	1	11.6	7	19.78	19	9	13.03
101	Pinus engelmannii	1	0	2018-03-16		180	1	13.4	10.4	16	14.59	6	9.59
102	Pinus engelmannii	1	0	2018-03-16		180	1	16.01	9	20	16.16	8.8	15.37
103	Pinus engelmannii	1	0	2018-03-16	2018-07-15	121	0	16.18	8	17	19.59	9	12.3
104	Pinus engelmannii	1	0	2018-03-16		180	1	14.2	8.3	17.5	15.22	6.2	9.98
105	Pinus engelmannii	1	0	2018-03-16	2018-07-15	121	0	17.44	7.1	23	21.55	13.5	11.66
106	Pinus engelmannii	1	0	2018-03-16		180	1	13.5	10	18	18.12	7.9	17.5
107	Pinus engelmannii	1	0	2018-03-16	2018-04-15	30	0	12.14	4	11	12.1	7.9	16.11
108	Pinus engelmannii	1	0	2018-03-16		180	1	9.31	6	13	14.68	6	12.7
109	Pinus engelmannii	1	0	2018-03-16		180	1	11.3	8.8	17	15.66	8.4	14.5
110	Pinus engelmannii	1	0	2018-03-16	2018-04-15	30	0	11.6	11	20	23.5	8.2	17.5
111	Pinus engelmannii	1	1	2018-03-16		180	1	10.34	15	24	22.83	8.4	14.64
112	Pinus engelmannii	1	1	2018-03-16		180	1	13.59	7	14	19.66	8.9	14.29
113	Pinus engelmannii	1	1	2018-03-16		180	1	20.38	5	13	22.86	10	12.1
114	Pinus engelmannii	1	1	2018-03-16		180	1	11.88	12	20	16.92	7.9	12.14
115	Pinus engelmannii	1	1	2018-03-16		180	1	15.26	5	14	18.24	7	13.07
116	Pinus engelmannii	1	1	2018-03-16		180	1	20.85	6	16	26.2	12	16.63
117	Pinus engelmannii	1	1	2018-03-16		180	1	15.8	7.5	12	20.45	11	12.1
118	Pinus engelmannii	1	1	2018-03-16		180	1	15.23	6.5	16	16.03	10	14.35
119	Pinus engelmannii	1	1	2018-03-16	2018-07-15	121	0	16.12	5.5	16	18.37	8.2	14.33
120	Pinus engelmannii	1	1	2018-03-16		180	1	12.48	9.4	22	15.91	7.9	12.87
