# Supplementary material for: Survival of side grafts with scions from pure species Pinus engelmannii Carr. and the P. engelmannii × P. arizonica Engelm. var. arizonica hybrid
Source: PeerJ. 2020 Feb 7;8:e8468. doi: 10.7717/peerj.8468 (PMC7008820; doi:10.7717/peerj.8468)
Supplement: Supplemental Information 1 [file peerj-08-8468-s001.zip › Survival data (per month) for Tukey test.xlsx]

## Sheet: Month 1
Block	Treatment	Number of live grafts	Survival	Transformed survival	Survival percentage
1	SUPTC	10	1	1.5708	100
1	SMPTC	10	1	1.5708	100
1	SUHTC	10	1	1.5708	100
1	SMHTC	10	1	1.5708	100
2	SUPTC	8	0.8	1.10715	80
2	SMPTC	8	0.8	1.10715	80
2	SUHTC	10	1	1.5708	100
2	SMHTC	10	1	1.5708	100
3	SUPTC	8	0.8	1.10715	80
3	SMPTC	9	0.9	1.24905	90
3	SUHTC	8	0.8	1.10715	80
3	SMHTC	10	1	1.5708	100

## Sheet: Month 2
Block	Treatment	Number of live grafts	Survival	Transformed survival	Survival percentage
1	SUPTC	8	0.8	1.10715	80
1	SMPTC	10	1	1.5708	100
1	SUHTC	10	1	1.5708	100
1	SMHTC	10	1	1.5708	100
2	SUPTC	7	0.7	0.991157	70
2	SMPTC	4	0.4	0.684719	40
2	SUHTC	10	1	1.5708	100
2	SMHTC	10	1	1.5708	100
3	SUPTC	7	0.7	0.991157	70
3	SMPTC	9	0.9	1.24905	90
3	SUHTC	8	0.8	1.10715	80
3	SMHTC	10	1	1.5708	100

## Sheet: Month 3
Block	Treatment	Number of live grafts	Survival	Transformed survival	Survival percentage
1	SUPTC	6	0.6	0.886077	60
1	SMPTC	7	0.7	0.991157	70
1	SUHTC	10	1	1.5708	100
1	SMHTC	9	0.9	1.24905	90
2	SUPTC	7	0.7	0.991157	70
2	SMPTC	4	0.4	0.684719	40
2	SUHTC	10	1	1.5708	100
2	SMHTC	7	0.7	0.991157	70
3	SUPTC	7	0.7	0.991157	70
3	SMPTC	9	0.9	1.24905	90
3	SUHTC	8	0.8	1.10715	80
3	SMHTC	10	1	1.5708	100

## Sheet: Month 4
Block	Treatment	Number of live grafts	Survival	Transformed survival	Survival percentage
1	SUPTC	2	0.2	0.463648	20
1	SMPTC	6	0.6	0.886077	60
1	SUHTC	10	1	1.5708	100
1	SMHTC	8	0.8	1.10715	80
2	SUPTC	7	0.7	0.991157	70
2	SMPTC	4	0.4	0.684719	40
2	SUHTC	10	1	1.5708	100
2	SMHTC	7	0.7	0.991157	70
3	SUPTC	7	0.7	0.991157	70
3	SMPTC	7	0.7	0.991157	70
3	SUHTC	6	0.6	0.886077	60
3	SMHTC	9	0.9	1.24905	90

## Sheet: Month 5
Block	Treatment	Number of live grafts	Survival	Transformed survival	Survival percentage
1	SUPTC	2	0.2	0.463648	20
1	SMPTC	6	0.6	0.886077	60
1	SUHTC	10	1	1.5708	100
1	SMHTC	8	0.8	1.10715	80
2	SUPTC	2	0.2	0.463648	20
2	SMPTC	0	0	0	0
2	SUHTC	10	1	1.5708	100
2	SMHTC	7	0.7	0.991157	70
3	SUPTC	0	0	0	0
3	SMPTC	5	0.5	0.785398	50
3	SUHTC	6	0.6	0.886077	60
3	SMHTC	9	0.9	1.24905	90
